# Supplementary material for: Insights into European Drug Shortages: A Survey of Hospital Pharmacists
Source: PLoS One. 2015 Mar 16;10(3):e0119322. doi: 10.1371/journal.pone.0119322 (PMC4361582; doi:10.1371/journal.pone.0119322)
Supplement: S1 Dataset — When the respondent provided no answer on the question, this was indicated as “-“. “NR3 means that an answer on that particular question is not required/not relevant due to a negative answer on a former question. (XLSX) [file pone.0119322.s001.xlsx]

## Sheet: Sheet3
Please identify your country.	Do you have the impression that certain types of medicine suffer more frequent drug shortages than others?	If the answer to 5 is 'yes', please specify the area wherein drug shortages occur the most in your experience:	Other (please specify)	Drugs regarding gastro-intestional diseases. Is this class affected?	Drugs regarding gastro-intestional diseases. Are these affected drugs mostly generic, or mostly an originator drug? (Indicate what fits best.)	Drugs regarding gastro-intestional diseases. Are these affected drugs mostly cheap or expensive? (Indicate what fits best.)	Drugs regarding gastro-intestional diseases. What is the most affected form? (Indicate what fits best.)	Drugs regarding cardiovascular diseases. Is this class affected?	Drugs regarding cardiovascular diseases. Are these affected drugs mostly generic, or mostly an originator drug? (Indicate what fits best.)	Drugs regarding cardiovascular diseases. Are these affected drugs mostly cheap or expensive? (Indicate what fits best.)	Drugs regarding cardiovascular diseases. What is the most affected form? (Indicate what fits best.)	Drugs regarding diseases of the respiratory system. Is this class affected?	Drugs regarding diseases of the respiratory system. Are these affected drugs mostly generic, or mostly an originator drug? (Indicate what fits best.)	Drugs regarding diseases of the respiratory system. Are these affected drugs mostly cheap or expensive? (Indicate what fits best.)	Drugs regarding diseases of the respiratory system. What is the most affected form? (Indicate what fits best.)	Drugs regarding diseases of the central nervous system. Is this class affected?	Drugs regarding diseases of the central nervous system. Are these affected drugs mostly generic, or mostly an originator drug? (Indicate what fits best.)	Drugs regarding diseases of the central nervous system. Are these affected drugs mostly cheap or expensive? (Indicate what fits best.)	Drugs regarding diseases of the central nervous system. What is the most affected form? (Indicate what fits best.)	Anti-infective drugs. Is this class affected?	Anti-infective drugs. Are these affected drugs mostly generic, or mostly an originator drug? (Indicate what fits best.)	Anti-infective drugs. Are these affected drugs mostly cheap or expensive? (Indicate what fits best.)	Anti-infective drugs. What is the most affected form? (Indicate what fits best.)	Drugs regarding diseases of the endocrine system. Is this class affected?	Drugs regarding diseases of the endocrine system. Are these affected drugs mostly generic, or mostly an originator drug? (Indicate what fits best.)	Drugs regarding diseases of the endocrine system. Are these affected drugs mostly cheap or expensive? (Indicate what fits best.)	Drugs regarding diseases of the endocrine system. What is the most affected form? (Indicate what fits best.)	Drugs regarding obstetrics, gynaecology and urinary tract disorders. Is this class affected?	Drugs regarding obstetrics, gynaecology and urinary tract disorders. Are these affected drugs mostly generic, or mostly an originator drug? (Indicate what fits best.)	Drugs regarding obstetrics, gynaecology and urinary tract disorders. Are these affected drugs mostly cheap or expensive? (Indicate what fits best.)	Drugs regarding obstetrics, gynaecology and urinary tract disorders. What is the most affected form? (Indicate what fits best.)	Anti-cancer drugs. Is this class affected?	Anti-cancer drugs. Are these affected drugs mostly generic, or mostly an originator drug? (Indicate what fits best.)	Anti-cancer drugs. Are these affected drugs mostly cheap or expensive? (Indicate what fits best.)	Anti-cancer drugs. What is the most affected form? (Indicate what fits best.)	Drugs regarding nutrition and blood diseases. Is this class affected?	Drugs regarding nutrition and blood diseases. Are these affected drugs mostly generic, or mostly an originator drug? (Indicate what fits best.)	Drugs regarding nutrition and blood diseases. Are these affected drugs mostly cheap or expensive? (Indicate what fits best.)	Drugs regarding nutrition and blood diseases. What is the most affected form? (Indicate what fits best.)	Drugs regarding musculoskeletal and joint diseases. Is this class affected?	Drugs regarding musculoskeletal and joint diseases. Are these affected drugs mostly generic, or mostly an originator drug? (Indicate what fits best.)	Drugs regarding musculoskeletal and joint diseases. Are these affected drugs mostly cheap or expensive? (Indicate what fits best.)	Drugs regarding musculoskeletal and joint diseases. What is the most affected form? (Indicate what fits best.)	Drugs regarding eye disorders. Is this class affected?	Drugs regarding eye disorders. Are these affected drugs mostly generic, or mostly an originator drug? (Indicate what fits best.)	Drugs regarding eye disorders. Are these affected drugs mostly cheap or expensive? (Indicate what fits best.)	Drugs regarding eye disorders. What is the most affected form? (Indicate what fits best.)	Drugs regarding ear, nose and oropharynx disorders. Is this class affected?	Drugs regarding ear, nose and oropharynx disorders. Are these affected drugs mostly generic, or mostly an originator drug? (Indicate what fits best.)
Poland	Yes	Life sustaining or life preserving (eg. oncology drugs)	NR	-	-	-	-	-	-	-	-	-	-	-	-	-	-	-	-	-	-	-	-	-	-	-	-	-	-	-	-	-	-	-	-	-	-	-	-	-	-	-	-	-	-	-	-	-	-
Belgium	Yes	Treatment of an acute but short-term illness (eg. an antibiotic)	NR	-	-	-	-	-	-	-	-	-	-	-	-	-	-	-	-	-	-	-	-	-	-	-	-	-	-	-	-	-	-	-	-	-	-	-	-	-	-	-	-	-	-	-	-	-	-
Belgium	Yes	Life sustaining or life preserving (eg. oncology drugs)	NR	-	-	-	-	-	-	-	-	-	-	-	-	-	-	-	-	-	-	-	-	-	-	-	-	-	-	-	-	-	-	-	-	-	-	-	-	-	-	-	-	-	-	-	-	-	-
France	Yes	Treatment of an acute but short-term illness (eg. an antibiotic)	NR	-	-	-	-	Yes. Please answer all boxes right	Generic	Expensive	Injectable	-	-	-	-	-	-	-	-	Yes. Please answer all boxes right	Generic	Expensive	Injectable	-	-	-	-	-	-	-	-	Yes. Please answer all boxes right	Generic	Expensive	Oral	-	-	-	-	-	-	-	-	-	-	-	-	-	-
Belgium	Yes	Life sustaining or life preserving (eg. oncology drugs)	NR	-	-	-	-	-	-	-	-	-	-	-	-	-	-	-	-	-	-	-	-	-	-	-	-	-	-	-	-	-	-	-	-	-	-	-	-	-	-	-	-	-	-	-	-	-	-
Poland	Yes	Life sustaining or life preserving (eg. oncology drugs)	NR	-	-	-	-	-	-	-	-	-	-	-	-	-	-	-	-	Yes. Please answer all boxes right	-	-	-	-	-	-	-	-	-	-	-	Yes. Please answer all boxes right	-	-	-	Yes. Please answer all boxes right	-	-	-	-	-	-	-	-	-	-	-	-	-
Italy	Yes	Life sustaining or life preserving (eg. oncology drugs)	NR	No	NR	NR	NR	No	-	-	-	No	NR	NR	NR	No	NR	NR	NR	Yes. Please answer all boxes right	Originator drug	Cheap	Oral	-	-	-	-	-	-	-	-	Yes. Please answer all boxes right	Originator drug	Cheap	Injectable	No	NR	NR	NR	No	NR	NR	NR	No	NR	NR	NR	-	-
Austria	No	NR	NR	-	-	-	-	-	-	-	-	-	-	-	-	-	-	-	-	-	-	-	-	-	-	-	-	-	-	-	-	-	-	-	-	-	-	-	-	-	-	-	-	-	-	-	-	-	-
Italy	Yes	Treatment of an acute but short-term illness (eg. an antibiotic)	NR	Yes. Please answer all boxes right	Originator drug	Expensive	-	No	-	-	-	Yes. Please answer all boxes right	Originator drug	Cheap	Oral	Yes. Please answer all boxes right	Generic	Cheap	Oral	Yes. Please answer all boxes right	Originator drug	Expensive	Oral	Yes. Please answer all boxes right	Originator drug	Expensive	Oral	No	NR	NR	NR	Yes. Please answer all boxes right	Originator drug	Expensive	Injectable	No	NR	NR	NR	Yes. Please answer all boxes right	Generic	Expensive	Oral	Yes. Please answer all boxes right	Originator drug	Expensive	Injectable	-	-
UK	No	NR	NR	-	-	-	-	-	-	-	-	-	-	-	-	Yes. Please answer all boxes right	Generic	Cheap	Other	-	-	-	-	-	-	-	-	-	-	-	-	-	-	-	-	-	-	-	-	-	-	-	-	-	-	-	-	-	-
UK	Yes	Management of a long-term or chronic health issue but not life sustaining (eg. a drug for managing hypertension or depression)	NR	No	NR	NR	NR	No	-	-	-	Yes. Please answer all boxes right	Generic	Expensive	Other	Yes. Please answer all boxes right	Generic	Cheap	Oral	No	NR	NR	NR	No	NR	NR	NR	No	NR	NR	NR	No	-	-	-	No	NR	NR	NR	No	NR	NR	NR	No	NR	NR	NR	No	NR
Poland	Yes	Life sustaining or life preserving (eg. oncology drugs)	NR	-	-	-	-	-	-	-	-	-	-	-	-	-	-	-	-	-	-	-	-	-	-	-	-	-	-	-	-	Yes. Please answer all boxes right	Originator drug	Cheap	Injectable	-	-	-	-	-	-	-	-	-	-	-	-	-	-
Scotland	No	NR	NR	Yes. Please answer all boxes right	-	-	Oral	Yes. Please answer all boxes right	-	-	Oral	Yes. Please answer all boxes right	-	-	Other	Yes. Please answer all boxes right	-	-	Oral	Yes. Please answer all boxes right	-	-	Injectable	Yes. Please answer all boxes right	-	-	Oral	Yes. Please answer all boxes right	-	-	Oral	Yes. Please answer all boxes right	-	-	Injectable	Yes. Please answer all boxes right	-	-	Injectable	Yes. Please answer all boxes right	-	-	Oral	Yes. Please answer all boxes right	-	-	Other	Yes. Please answer all boxes right	-
UK	Yes	Quality of life (eg. painkiller or antidepressant)	NR	No	NR	NR	NR	No	-	-	-	No	NR	NR	NR	Yes. Please answer all boxes right	Generic	Cheap	Dermal	No	NR	NR	NR	No	NR	NR	NR	No	NR	NR	NR	No	-	-	-	No	NR	NR	NR	No	NR	NR	NR	No	NR	NR	NR	No	NR
Portugal	Yes	Quality of life (eg. painkiller or antidepressant)	NR	No	NR	NR	NR	Yes. Please answer all boxes right	Generic	Cheap	-	Yes. Please answer all boxes right	Generic	Cheap	Injectable	Yes. Please answer all boxes right	Generic	Cheap	Oral	No	NR	NR	NR	No	NR	NR	NR	No	NR	NR	NR	Yes. Please answer all boxes right	Originator drug	Expensive	Injectable	Yes. Please answer all boxes right	Originator drug	Expensive	Injectable	Yes. Please answer all boxes right	Generic	Cheap	Oral	No	NR	NR	NR	No	NR
Croatia	Yes	Other (please specify)	anesthetics	No	NR	NR	NR	Yes. Please answer all boxes right	Generic	Cheap	Injectable	Yes. Please answer all boxes right	Generic	Cheap	Injectable	Yes. Please answer all boxes right	Generic	Cheap	Injectable	No	NR	NR	NR	-	-	-	-	No	NR	NR	NR	Yes. Please answer all boxes right	Generic	Cheap	Injectable	No	NR	NR	NR	No	NR	NR	NR	Yes. Please answer all boxes right	Originator drug	Expensive	Other	No	NR
France	Yes	Life sustaining or life preserving (eg. oncology drugs)	NR	-	-	-	-	-	-	-	-	-	-	-	-	-	-	-	-	-	-	-	-	-	-	-	-	-	-	-	-	Yes. Please answer all boxes right	Originator drug	Cheap	Injectable	-	-	-	-	-	-	-	-	-	-	-	-	-	-
Germany	No	NR	NR	No	NR	NR	NR	No	-	-	-	No	NR	NR	NR	No	NR	NR	NR	Yes. Please answer all boxes right	Originator drug	Expensive	Injectable	Yes. Please answer all boxes right	Originator drug	Cheap	Injectable	No	NR	NR	NR	No	-	-	-	No	NR	NR	NR	No	NR	NR	NR	No	NR	NR	NR	No	NR
Ireland	No	NR	NR	Yes. Please answer all boxes right	Generic	Cheap	Injectable	-	-	-	-	-	-	-	-	-	-	-	-	Yes. Please answer all boxes right	Generic	Cheap	Injectable	Yes. Please answer all boxes right	Generic	Cheap	Oral	-	-	-	-	Yes. Please answer all boxes right	Originator drug	Expensive	Injectable	Yes. Please answer all boxes right	Originator drug	Cheap	Injectable	-	-	-	-	No	NR	NR	NR	-	-
UK	No	NR	NR	No	NR	NR	NR	Yes. Please answer all boxes right	Generic	Cheap	Oral	-	-	-	-	-	-	-	-	Yes. Please answer all boxes right	Generic	Cheap	Injectable	-	-	-	-	-	-	-	-	Yes. Please answer all boxes right	Generic	Cheap	Injectable	-	-	-	-	-	-	-	-	-	-	-	-	-	-
Czech Republic	No	NR	NR	Yes. Please answer all boxes right	Originator drug	Cheap	Oral	Yes. Please answer all boxes right	Generic	Cheap	Injectable	Yes. Please answer all boxes right	Originator drug	Cheap	Other	Yes. Please answer all boxes right	Originator drug	Cheap	Oral	Yes. Please answer all boxes right	Generic	Cheap	Injectable	Yes. Please answer all boxes right	Originator drug	Cheap	Injectable	Yes. Please answer all boxes right	Generic	Cheap	Injectable	Yes. Please answer all boxes right	Generic	Cheap	Injectable	-	-	-	-	-	-	-	-	Yes. Please answer all boxes right	Originator drug	Cheap	Other	Yes. Please answer all boxes right	Originator drug
Serbia	Yes	Life sustaining or life preserving (eg. oncology drugs)	NR	-	-	-	-	Yes. Please answer all boxes right	Generic	Cheap	Oral	Yes. Please answer all boxes right	Generic	Expensive	Injectable	-	-	-	-	-	-	-	-	-	-	-	-	-	-	-	-	Yes. Please answer all boxes right	Originator drug	Expensive	Injectable	-	-	-	-	-	-	-	-	-	-	-	-	-	-
Italy	Yes	Life sustaining or life preserving (eg. oncology drugs)	NR	-	-	-	-	-	-	-	-	-	-	-	-	-	-	-	-	-	-	-	-	-	-	-	-	-	-	-	-	-	-	-	-	Yes. Please answer all boxes right	Originator drug	Expensive	Injectable	-	-	-	-	-	-	-	-	-	-
Poland	Yes	Life sustaining or life preserving (eg. oncology drugs)	NR	Yes. Please answer all boxes right	Generic	Cheap	Oral	No	-	-	-	No	NR	NR	NR	Yes. Please answer all boxes right	Generic	Cheap	Injectable	Yes. Please answer all boxes right	Generic	Cheap	Injectable	No	NR	NR	NR	No	NR	NR	NR	Yes. Please answer all boxes right	Generic	Expensive	Injectable	No	NR	NR	NR	No	NR	NR	NR	No	NR	NR	NR	No	NR
England	Yes	Preventive (eg. an inoculation or birth control product)	NR	No	NR	NR	NR	No	-	-	-	No	NR	NR	NR	No	NR	NR	NR	No	NR	NR	NR	No	NR	NR	NR	No	NR	NR	NR	No	-	-	-	-	-	-	-	Yes. Please answer all boxes right	Originator drug	Expensive	Injectable	No	NR	NR	NR	No	NR
The Netherlands	Yes	Life sustaining or life preserving (eg. oncology drugs)	NR	-	-	-	-	Yes. Please answer all boxes right	-	-	-	-	-	-	-	-	-	-	-	Yes. Please answer all boxes right	-	-	-	-	-	-	-	-	-	-	-	Yes. Please answer all boxes right	-	-	-	-	-	-	-	-	-	-	-	-	-	-	-	Yes. Please answer all boxes right	-
The Netherlands	Yes	Life sustaining or life preserving (eg. oncology drugs)	NR	No	NR	NR	NR	No	-	-	-	No	NR	NR	NR	No	NR	NR	NR	No	NR	NR	NR	No	NR	NR	NR	No	NR	NR	NR	Yes. Please answer all boxes right	Generic	Cheap	Injectable	No	NR	NR	NR	No	NR	NR	NR	No	NR	NR	NR	No	NR
Czech republic	No	NR	NR	-	-	-	-	-	-	-	-	-	-	-	-	-	-	-	-	-	-	-	-	-	-	-	-	-	-	-	-	-	-	-	-	-	-	-	-	-	-	-	-	-	-	-	-	-	-
Norway	Yes	Other (please specify)	Drugs used in intensive care	Yes. Please answer all boxes right	Generic	Cheap	Injectable	Yes. Please answer all boxes right	Generic	Cheap	Injectable	Yes. Please answer all boxes right	Originator drug	Cheap	Other	Yes. Please answer all boxes right	Generic	Cheap	Oral	Yes. Please answer all boxes right	Originator drug	Expensive	Injectable	No	NR	NR	NR	No	NR	NR	NR	Yes. Please answer all boxes right	Generic	Cheap	Injectable	No	NR	NR	NR	No	NR	NR	NR	Yes. Please answer all boxes right	Originator drug	Expensive	Injectable	Yes. Please answer all boxes right	Originator drug
Germany	Yes	Treatment of an acute but short-term illness (eg. an antibiotic)	NR	No	NR	NR	NR	No	-	-	-	No	NR	NR	NR	No	NR	NR	NR	Yes. Please answer all boxes right	Generic	Cheap	Injectable	No	NR	NR	NR	No	NR	NR	NR	Yes. Please answer all boxes right	Generic	Cheap	Injectable	No	NR	NR	NR	No	NR	NR	NR	No	NR	NR	NR	No	NR
Switzerland	Yes	Life sustaining or life preserving (eg. oncology drugs)	NR	-	-	-	-	-	-	-	-	-	-	-	-	-	-	-	-	-	-	-	-	-	-	-	-	-	-	-	-	-	-	-	-	-	-	-	-	-	-	-	-	-	-	-	-	-	-
Germany	Yes	Life sustaining or life preserving (eg. oncology drugs)	NR	No	NR	NR	NR	No	-	-	-	No	NR	NR	NR	No	NR	NR	NR	-	-	-	-	No	NR	NR	NR	No	NR	NR	NR	Yes. Please answer all boxes right	Generic	Cheap	Injectable	-	-	-	-	No	NR	NR	NR	No	NR	NR	NR	No	NR
Belgium	Yes	Life sustaining or life preserving (eg. oncology drugs)	NR	-	-	-	-	-	-	-	-	-	-	-	-	Yes. Please answer all boxes right	Originator drug	Cheap	Injectable	Yes. Please answer all boxes right	Originator drug	Cheap	Injectable	-	-	-	-	-	-	-	-	Yes. Please answer all boxes right	Generic	Cheap	Injectable	-	-	-	-	-	-	-	-	-	-	-	-	-	-
UK	Yes	Quality of life (eg. painkiller or antidepressant)	NR	No	NR	NR	NR	Yes. Please answer all boxes right	Generic	Cheap	Oral	No	NR	NR	NR	No	NR	NR	NR	Yes. Please answer all boxes right	-	-	-	No	NR	NR	NR	Yes. Please answer all boxes right	Originator drug	Expensive	Other	No	-	-	-	No	NR	NR	NR	No	NR	NR	NR	Yes. Please answer all boxes right	Originator drug	Cheap	Other	Yes. Please answer all boxes right	Originator drug
Austria	Yes	Management of a long-term or chronic health issue but not life sustaining (eg. a drug for managing hypertension or depression)	NR	No	NR	NR	NR	Yes. Please answer all boxes right	Originator drug	Expensive	Oral	Yes. Please answer all boxes right	Originator drug	Expensive	Oral	No	NR	NR	NR	No	NR	NR	NR	Yes. Please answer all boxes right	Originator drug	Cheap	Oral	No	NR	NR	NR	Yes. Please answer all boxes right	Originator drug	Expensive	Injectable	No	NR	NR	NR	No	NR	NR	NR	No	NR	NR	NR	No	NR
Austria	Yes	Other (please specify)	blood products like albumin	-	-	-	-	-	-	-	-	-	-	-	-	-	-	-	-	-	-	-	-	-	-	-	-	-	-	-	-	Yes. Please answer all boxes right	Generic	Cheap	Injectable	-	-	-	-	-	-	-	-	-	-	-	-	-	-
The Netherlands	Yes	Life sustaining or life preserving (eg. oncology drugs)	NR	No	NR	NR	NR	No	-	-	-	No	NR	NR	NR	No	NR	NR	NR	No	NR	NR	NR	No	NR	NR	NR	Yes. Please answer all boxes right	Originator drug	Expensive	Injectable	Yes. Please answer all boxes right	Generic	Cheap	Injectable	No	NR	NR	NR	No	NR	NR	NR	No	NR	NR	NR	Yes. Please answer all boxes right	Originator drug
Portugal	Yes	Treatment of an acute but short-term illness (eg. an antibiotic)	NR	No	NR	NR	NR	No	-	-	-	No	NR	NR	NR	No	NR	NR	NR	Yes. Please answer all boxes right	Generic	Cheap	Injectable	Yes. Please answer all boxes right	Originator drug	Cheap	Oral	No	NR	NR	NR	Yes. Please answer all boxes right	Originator drug	Expensive	Injectable	No	NR	NR	NR	No	NR	NR	NR	No	NR	NR	NR	No	NR
Spain	Yes	Treatment of an acute but short-term illness (eg. an antibiotic)	NR	No	NR	NR	NR	No	-	-	-	No	NR	NR	NR	No	NR	NR	NR	Yes. Please answer all boxes right	Generic	Cheap	Injectable	Yes. Please answer all boxes right	Generic	Cheap	Oral	No	NR	NR	NR	No	-	-	-	No	NR	NR	NR	Yes. Please answer all boxes right	Originator drug	Cheap	Oral	No	NR	NR	NR	No	NR
Poland	Yes	Preventive (eg. an inoculation or birth control product)	NR	No	NR	NR	NR	-	-	-	-	Yes. Please answer all boxes right	Originator drug	Cheap	Other	-	-	-	-	Yes. Please answer all boxes right	Generic	Cheap	Injectable	-	-	-	-	Yes. Please answer all boxes right	Originator drug	Cheap	Injectable	-	-	-	-	-	-	-	-	-	-	-	-	-	-	-	-	-	-
Belgium	Yes	Treatment of an acute but short-term illness (eg. an antibiotic)	NR	-	-	-	-	-	-	-	-	-	-	-	-	-	-	-	-	-	-	-	-	-	-	-	-	-	-	-	-	-	-	-	-	-	-	-	-	-	-	-	-	-	-	-	-	-	-
Greece	Yes	Life sustaining or life preserving (eg. oncology drugs)	NR	-	-	-	-	-	-	-	-	-	-	-	-	-	-	-	-	-	-	-	-	-	-	-	-	-	-	-	-	Yes. Please answer all boxes right	Originator drug	Expensive	Injectable	-	-	-	-	-	-	-	-	-	-	-	-	-	-
Greece	No	NR	NR	No	Originator drug	NR	NR	Yes. Please answer all boxes right	Originator drug	Cheap	Oral	No	NR	NR	NR	No	NR	NR	NR	Yes. Please answer all boxes right	Originator drug	Cheap	Injectable	Yes. Please answer all boxes right	Originator drug	Expensive	Injectable	-	-	-	-	Yes. Please answer all boxes right	Originator drug	Expensive	Injectable	Yes. Please answer all boxes right	Originator drug	Expensive	Injectable	No	NR	NR	NR	No	NR	NR	NR	No	NR
Greece	Yes	Life sustaining or life preserving (eg. oncology drugs)	NR	-	-	-	-	-	-	-	-	-	-	-	-	-	-	-	-	-	-	-	-	-	-	-	-	-	-	-	-	Yes. Please answer all boxes right	Originator drug	Expensive	Injectable	-	-	-	-	-	-	-	-	-	-	-	-	-	-
Romania	No	NR	NR	-	-	-	-	-	-	-	-	-	-	-	-	-	-	-	-	-	-	-	-	-	-	-	-	-	-	-	-	-	-	-	-	-	-	-	-	-	-	-	-	-	-	-	-	-	-
Serbia	No	NR	NR	No	NR	NR	NR	No	-	-	-	-	-	-	-	No	NR	NR	NR	No	NR	NR	NR	No	NR	NR	NR	No	NR	NR	NR	Yes. Please answer all boxes right	Generic	Cheap	Injectable	No	NR	NR	NR	No	NR	NR	NR	No	NR	NR	NR	No	NR
Serbia	Yes	Other (please specify)	Drugs regarding nutrition and blood diseases	No	NR	NR	NR	No	-	-	-	No	NR	NR	NR	No	NR	NR	NR	No	NR	NR	NR	No	NR	NR	NR	No	NR	NR	NR	No	-	-	-	Yes. Please answer all boxes right	Originator drug	Expensive	Injectable	Yes. Please answer all boxes right	Originator drug	Cheap	Injectable	No	NR	NR	NR	No	NR
Serbia	Yes	Treatment of an acute but short-term illness (eg. an antibiotic)	NR	-	-	-	-	-	-	-	-	-	-	-	-	-	-	-	-	Yes. Please answer all boxes right	Generic	Cheap	Injectable	-	-	-	-	-	-	-	-	-	-	-	-	-	-	-	-	-	-	-	-	-	-	-	-	-	-
Serbia	Yes	Treatment of an acute but short-term illness (eg. an antibiotic)	NR	-	-	-	-	-	-	-	-	Yes. Please answer all boxes right	Originator drug	Cheap	Injectable	-	-	-	-	-	-	-	-	-	-	-	-	-	-	-	-	Yes. Please answer all boxes right	Generic	Cheap	Injectable	-	-	-	-	-	-	-	-	-	-	-	-	-	-
Serbia	Yes	Life sustaining or life preserving (eg. oncology drugs)	NR	Yes. Please answer all boxes right	Generic	Expensive	Injectable	Yes. Please answer all boxes right	Generic	Cheap	Oral	Yes. Please answer all boxes right	Generic	Expensive	Injectable	Yes. Please answer all boxes right	Generic	Expensive	Injectable	Yes. Please answer all boxes right	Generic	Expensive	Injectable	Yes. Please answer all boxes right	Generic	Expensive	Injectable	Yes. Please answer all boxes right	Generic	Expensive	Injectable	Yes. Please answer all boxes right	Originator drug	Expensive	Injectable	-	Generic	Expensive	Injectable	Yes. Please answer all boxes right	Generic	Expensive	Injectable	Yes. Please answer all boxes right	Generic	Expensive	Other	Yes. Please answer all boxes right	Generic
Greece	Yes	Treatment of an acute but short-term illness (eg. an antibiotic)	NR	-	-	-	-	-	-	-	-	-	-	-	-	-	-	-	-	-	-	-	-	-	-	-	-	-	-	-	-	-	-	-	-	-	-	-	-	-	-	-	-	-	-	-	-	-	-
Serbia	No	NR	NR	No	NR	NR	NR	No	-	-	-	No	NR	NR	NR	No	NR	NR	NR	No	NR	NR	NR	Yes. Please answer all boxes right	Generic	Cheap	Injectable	No	NR	NR	NR	Yes. Please answer all boxes right	Generic	Expensive	Injectable	Yes. Please answer all boxes right	Originator drug	Expensive	Injectable	No	NR	NR	NR	No	NR	NR	NR	No	NR
Serbia	Yes	Other (please specify)	anesthetics	No	NR	NR	NR	Yes. Please answer all boxes right	Generic	Cheap	Oral	Yes. Please answer all boxes right	Generic	Cheap	Injectable	No	NR	NR	NR	No	NR	NR	NR	No	NR	NR	NR	No	NR	NR	NR	Yes. Please answer all boxes right	Generic	Cheap	Injectable	Yes. Please answer all boxes right	Originator drug	Expensive	Injectable	No	NR	NR	NR	No	NR	NR	NR	No	NR
Serbia	Yes	Other (please specify)	anesthetics	No	NR	NR	NR	Yes. Please answer all boxes right	Generic	Cheap	Oral	Yes. Please answer all boxes right	Generic	Cheap	Injectable	No	NR	NR	NR	No	NR	NR	NR	-	-	-	-	No	NR	NR	NR	Yes. Please answer all boxes right	Generic	Cheap	Injectable	Yes. Please answer all boxes right	Originator drug	Expensive	Injectable	No	NR	NR	NR	No	NR	NR	NR	No	NR
Serbia	No	NR	NR	No	NR	NR	NR	No	-	-	-	No	NR	NR	NR	No	NR	NR	NR	No	NR	NR	NR	No	NR	NR	NR	No	NR	NR	NR	No	-	-	-	Yes. Please answer all boxes right	Originator drug	Expensive	Injectable	No	NR	NR	NR	No	NR	NR	NR	No	NR
Denmark	Yes	Life sustaining or life preserving (eg. oncology drugs)	NR	No	NR	NR	NR	No	-	-	-	No	NR	NR	NR	No	NR	NR	NR	No	NR	NR	NR	No	NR	NR	NR	No	NR	NR	NR	Yes. Please answer all boxes right	Generic	Cheap	Injectable	No	NR	NR	NR	No	NR	NR	NR	No	NR	NR	NR	No	NR
The Netherlands	No	NR	NR	-	-	-	-	Yes. Please answer all boxes right	Originator drug	Cheap	Oral	-	-	-	-	-	-	-	-	Yes. Please answer all boxes right	Generic	Cheap	Oral	-	-	-	-	-	-	-	-	Yes. Please answer all boxes right	Generic	Expensive	Injectable	-	-	-	-	-	-	-	-	-	-	-	-	-	-
The netherlands	Yes	Treatment of an acute but short-term illness (eg. an antibiotic)	NR	Yes. Please answer all boxes right	Originator drug	Cheap	Oral	Yes. Please answer all boxes right	Generic	Cheap	Oral	Yes. Please answer all boxes right	Originator drug	Expensive	Other	Yes. Please answer all boxes right	Originator drug	Cheap	Oral	Yes. Please answer all boxes right	Generic	Cheap	Injectable	Yes. Please answer all boxes right	Generic	Cheap	Oral	Yes. Please answer all boxes right	Generic	Cheap	Oral	Yes. Please answer all boxes right	Generic	Expensive	Injectable	No	NR	NR	NR	Yes. Please answer all boxes right	Generic	Cheap	Oral	Yes. Please answer all boxes right	Originator drug	Cheap	Other	Yes. Please answer all boxes right	Originator drug
England	Yes	Treatment of an acute but short-term illness (eg. an antibiotic)	NR	No	NR	NR	NR	Yes. Please answer all boxes right	Generic	Cheap	Oral	No	NR	NR	NR	Yes. Please answer all boxes right	Generic	Cheap	Oral	Yes. Please answer all boxes right	Generic	Cheap	Injectable	Yes. Please answer all boxes right	Generic	Expensive	Injectable	No	NR	NR	NR	Yes. Please answer all boxes right	Generic	Expensive	Injectable	No	NR	NR	NR	No	NR	NR	NR	Yes. Please answer all boxes right	Generic	Cheap	Other	No	NR
Scotland	No	NR	NR	-	-	-	-	-	-	-	-	-	-	-	-	Yes. Please answer all boxes right	Generic	Cheap	Oral	-	-	-	-	-	-	-	-	-	-	-	-	-	-	-	-	-	-	-	-	-	-	-	-	-	-	-	-	-	-
Sweden	Yes	-	NR	-	-	-	-	-	-	-	-	-	-	-	-	-	-	-	-	-	-	-	-	-	-	-	-	-	-	-	-	-	-	-	-	-	-	-	-	-	-	-	-	-	-	-	-	-	-
Portugal	Yes	Life sustaining or life preserving (eg. oncology drugs)	NR	Yes. Please answer all boxes right	Originator drug	Cheap	Oral	No	-	-	-	No	NR	NR	NR	No	NR	NR	NR	Yes. Please answer all boxes right	Originator drug	Cheap	Injectable	-	-	-	-	-	-	-	-	Yes. Please answer all boxes right	Originator drug	Cheap	Injectable	Yes. Please answer all boxes right	Originator drug	Expensive	Injectable	-	-	-	-	-	-	-	-	-	-
The Netherlands	Yes	Life sustaining or life preserving (eg. oncology drugs)	NR	No	NR	NR	NR	No	-	-	-	No	NR	NR	NR	Yes. Please answer all boxes right	Originator drug	Cheap	Injectable	Yes. Please answer all boxes right	Generic	Cheap	Oral	No	NR	NR	NR	No	NR	NR	NR	Yes. Please answer all boxes right	Generic	Cheap	Injectable	No	NR	NR	NR	No	NR	NR	NR	No	NR	NR	NR	No	NR
UK	Yes	Management of a long-term or chronic health issue but not life sustaining (eg. a drug for managing hypertension or depression)	NR	No	NR	NR	NR	Yes. Please answer all boxes right	Generic	Cheap	Oral	No	NR	NR	NR	No	NR	NR	NR	No	NR	NR	NR	No	NR	NR	NR	No	NR	NR	NR	No	-	-	-	-	-	-	-	No	NR	NR	NR	No	NR	NR	NR	No	NR
Croatia	Yes	Other (please specify)	A LOT OF DRUG IN DOSAGE FOR NEONATES &CHILDREN	-	-	-	-	-	-	-	-	-	-	-	-	-	-	-	-	-	-	-	-	-	-	-	-	-	-	-	-	-	-	-	-	-	-	-	-	-	-	-	-	-	-	-	-	-	-
UK	Yes	Treatment of an acute but short-term illness (eg. an antibiotic)	NR	No	NR	NR	NR	Yes. Please answer all boxes right	Originator drug	Expensive	Injectable	No	NR	NR	NR	Yes. Please answer all boxes right	Originator drug	Cheap	Injectable	Yes. Please answer all boxes right	Originator drug	Expensive	Injectable	No	NR	NR	NR	Yes. Please answer all boxes right	Generic	Cheap	Dermal	No	-	-	-	No	NR	NR	NR	No	NR	NR	NR	No	NR	NR	NR	No	NR
Portugal	Yes	Life sustaining or life preserving (eg. oncology drugs)	NR	-	-	-	-	-	-	-	-	-	-	-	-	-	-	-	-	-	-	-	-	-	-	-	-	-	-	-	-	-	-	-	-	-	-	-	-	-	-	-	-	-	-	-	-	-	-
Switzerland	Yes	Life sustaining or life preserving (eg. oncology drugs)	NR	No	NR	NR	NR	No	-	-	-	No	NR	NR	NR	No	NR	NR	NR	Yes. Please answer all boxes right	Originator drug	Expensive	Injectable	No	NR	NR	NR	No	NR	NR	NR	Yes. Please answer all boxes right	Originator drug	Expensive	Injectable	No	NR	NR	NR	No	NR	NR	NR	No	NR	NR	NR	No	NR
Austria	No	NR	NR	-	-	-	-	-	-	-	-	-	-	-	-	-	-	-	-	-	-	-	-	-	-	-	-	-	-	-	-	-	-	-	-	-	-	-	-	-	-	-	-	-	-	-	-	-	-
UK	Yes	Treatment of an acute but short-term illness (eg. an antibiotic)	NR	-	-	-	-	-	-	-	-	-	-	-	-	-	-	-	-	-	-	-	-	-	-	-	-	-	-	-	-	-	-	-	-	-	-	-	-	-	-	-	-	-	-	-	-	-	-
Poland	Yes	Life sustaining or life preserving (eg. oncology drugs)	NR	No	NR	NR	NR	No	-	-	-	-	-	-	-	-	-	-	-	-	-	-	-	-	-	-	-	-	-	-	-	-	-	-	-	-	-	-	-	-	-	-	-	-	-	-	-	-	-
The Netherlands	Yes	Life sustaining or life preserving (eg. oncology drugs)	NR	No	NR	NR	NR	No	-	-	-	Yes. Please answer all boxes right	Originator drug	Expensive	Injectable	No	-	-	-	Yes. Please answer all boxes right	Generic	Cheap	Oral	Yes. Please answer all boxes right	Originator drug	Cheap	Injectable	Yes. Please answer all boxes right	Originator drug	Cheap	Other	Yes. Please answer all boxes right	Generic	Cheap	Injectable	Yes. Please answer all boxes right	Originator drug	Expensive	Injectable	No	NR	NR	NR	No	NR	NR	NR	Yes. Please answer all boxes right	Originator drug
The Netherlands	Yes	Life sustaining or life preserving (eg. oncology drugs)	NR	Yes. Please answer all boxes right	Generic	Cheap	Oral	Yes. Please answer all boxes right	Generic	Cheap	Injectable	Yes. Please answer all boxes right	Generic	Cheap	Oral	No	NR	NR	NR	Yes. Please answer all boxes right	Generic	Cheap	Injectable	No	NR	NR	NR	No	NR	NR	NR	Yes. Please answer all boxes right	Generic	Expensive	Injectable	No	NR	NR	NR	No	NR	NR	NR	Yes. Please answer all boxes right	Originator drug	Expensive	Other	No	NR
Spain	Yes	Treatment of an acute but short-term illness (eg. an antibiotic)	NR	No	NR	NR	NR	No	-	-	-	No	NR	NR	NR	No	NR	NR	NR	Yes. Please answer all boxes right	Generic	Cheap	Injectable	No	NR	NR	NR	No	NR	NR	NR	Yes. Please answer all boxes right	Generic	Cheap	Injectable	No	NR	NR	NR	No	NR	NR	NR	No	NR	NR	NR	No	NR
UK	Yes	Life sustaining or life preserving (eg. oncology drugs)	NR	-	-	-	-	Yes. Please answer all boxes right	Generic	Cheap	Injectable	-	-	-	-	Yes. Please answer all boxes right	Generic	Cheap	Injectable	-	-	-	-	-	-	-	-	-	-	-	-	-	-	-	-	-	-	-	-	-	-	-	-	-	-	-	-	-	-
The Netherlands	Yes	Life sustaining or life preserving (eg. oncology drugs)	NR	Yes. Please answer all boxes right	Originator drug	Expensive	Injectable	No	-	-	-	No	NR	NR	NR	No	NR	NR	NR	No	NR	NR	NR	Yes. Please answer all boxes right	Generic	Cheap	Oral	No	NR	NR	NR	Yes. Please answer all boxes right	Generic	Cheap	Injectable	No	NR	NR	NR	No	NR	NR	NR	No	NR	NR	NR	Yes. Please answer all boxes right	Originator drug
The Netherlands	Yes	Life sustaining or life preserving (eg. oncology drugs)	NR	No	NR	NR	NR	No	-	-	-	No	NR	NR	NR	No	NR	NR	NR	Yes. Please answer all boxes right	Generic	Cheap	Injectable	No	NR	NR	NR	No	NR	NR	NR	Yes. Please answer all boxes right	Generic	Cheap	Injectable	No	NR	NR	NR	No	NR	NR	NR	Yes. Please answer all boxes right	Originator drug	Cheap	Dermal	Yes. Please answer all boxes right	Originator drug
Norway	No	NR	NR	Yes. Please answer all boxes right	Originator drug	Cheap	Oral	-	-	-	-	-	-	-	-	Yes. Please answer all boxes right	Originator drug	Cheap	Injectable	Yes. Please answer all boxes right	Originator drug	Cheap	Oral	-	-	-	-	-	-	-	-	-	-	-	-	-	-	-	-	-	-	-	-	Yes. Please answer all boxes right	Originator drug	Cheap	Other	-	-
Norway	No	NR	NR	Yes. Please answer all boxes right	Originator drug	Cheap	Oral	-	-	-	-	-	-	-	-	Yes. Please answer all boxes right	Originator drug	Cheap	Injectable	Yes. Please answer all boxes right	Originator drug	Cheap	Oral	-	-	-	-	-	-	-	-	-	-	-	-	-	-	-	-	-	-	-	-	Yes. Please answer all boxes right	Originator drug	Cheap	Other	-	-
The Netherlands	Yes	Other (please specify)	cytotoxic	Yes. Please answer all boxes right	Generic	Cheap	Oral	Yes. Please answer all boxes right	Generic	Cheap	Oral	No	NR	NR	NR	Yes. Please answer all boxes right	Originator drug	Cheap	Injectable	Yes. Please answer all boxes right	Generic	Cheap	Oral	No	NR	NR	NR	Yes. Please answer all boxes right	Generic	Cheap	Oral	Yes. Please answer all boxes right	Originator drug	Expensive	Injectable	No	NR	NR	NR	No	NR	NR	NR	Yes. Please answer all boxes right	Originator drug	Cheap	Other	Yes. Please answer all boxes right	Originator drug
The Netherlands	Yes	Life sustaining or life preserving (eg. oncology drugs)	NR	No	NR	NR	NR	No	-	-	-	-	-	-	-	-	-	-	-	-	-	-	-	-	-	-	-	-	-	-	-	-	-	-	-	-	-	-	-	-	-	-	-	-	-	-	-	-	-
The Netherlands	Yes	Life sustaining or life preserving (eg. oncology drugs)	NR	Yes. Please answer all boxes right	Generic	Cheap	Oral	Yes. Please answer all boxes right	Generic	Cheap	Oral	No	NR	NR	NR	Yes. Please answer all boxes right	Generic	Cheap	Oral	Yes. Please answer all boxes right	Generic	Cheap	Injectable	No	NR	NR	NR	No	NR	NR	NR	Yes. Please answer all boxes right	Generic	Cheap	Injectable	No	NR	NR	NR	No	NR	NR	NR	Yes. Please answer all boxes right	Originator drug	Cheap	Other	Yes. Please answer all boxes right	Originator drug
The Netherlands	Yes	Life sustaining or life preserving (eg. oncology drugs)	NR	No	NR	NR	NR	Yes. Please answer all boxes right	Originator drug	Cheap	Oral	No	NR	NR	NR	No	NR	NR	NR	No	NR	NR	NR	No	NR	NR	NR	No	NR	NR	NR	Yes. Please answer all boxes right	Generic	Cheap	Injectable	No	NR	NR	NR	No	NR	NR	NR	Yes. Please answer all boxes right	Originator drug	Cheap	Other	No	NR
Denmark	Yes	Life sustaining or life preserving (eg. oncology drugs)	NR	No	NR	NR	NR	No	-	-	-	No	NR	NR	NR	No	NR	NR	NR	No	NR	NR	NR	No	NR	NR	NR	Yes. Please answer all boxes right	Originator drug	Cheap	Injectable	No	-	-	-	No	NR	NR	NR	No	NR	NR	NR	No	NR	NR	NR	No	NR
Scotland	No	NR	NR	Yes. Please answer all boxes right	Generic	Cheap	Oral	Yes. Please answer all boxes right	Generic	Cheap	Oral	Yes. Please answer all boxes right	Generic	Cheap	Injectable	Yes. Please answer all boxes right	Originator drug	Expensive	Injectable	Yes. Please answer all boxes right	Originator drug	Expensive	Oral	Yes. Please answer all boxes right	Originator drug	Cheap	Oral	Yes. Please answer all boxes right	Generic	Cheap	Oral	Yes. Please answer all boxes right	Originator drug	Cheap	Oral	Yes. Please answer all boxes right	Generic	Cheap	Oral	Yes. Please answer all boxes right	Generic	Cheap	Oral	Yes. Please answer all boxes right	Generic	Cheap	Other	Yes. Please answer all boxes right	Generic
UK	Yes	Other (please specify)	inexpensive and older treatments	-	-	-	-	-	-	-	-	-	-	-	-	Yes. Please answer all boxes right	Generic	Cheap	Oral	-	-	-	-	-	-	-	-	-	-	-	-	-	-	-	-	-	-	-	-	-	-	-	-	-	-	-	-	-	-
Malta	Yes	Management of a long-term or chronic health issue but not life sustaining (eg. a drug for managing hypertension or depression)	NR	Yes. Please answer all boxes right	Generic	Cheap	Oral	Yes. Please answer all boxes right	Generic	Expensive	Oral	Yes. Please answer all boxes right	Originator drug	Expensive	Other	No	NR	NR	NR	No	NR	NR	NR	Yes. Please answer all boxes right	Generic	Expensive	Oral	No	NR	NR	NR	Yes. Please answer all boxes right	Generic	Expensive	-	No	NR	NR	NR	No	NR	NR	NR	No	NR	NR	Oral	No	NR
Malta	Yes	Management of a long-term or chronic health issue but not life sustaining (eg. a drug for managing hypertension or depression)	NR	-	-	-	-	-	-	-	-	-	-	-	-	-	-	-	-	-	-	-	-	-	-	-	-	-	-	-	-	-	-	-	-	-	-	-	-	-	-	-	-	-	-	-	-	-	-
Belgium	Yes	Life sustaining or life preserving (eg. oncology drugs)	NR	-	-	-	-	-	-	-	-	-	-	-	-	-	-	-	-	Yes. Please answer all boxes right	Originator drug	Cheap	-	-	-	-	-	-	-	-	-	Yes. Please answer all boxes right	Originator drug	Expensive	Injectable	-	-	-	-	-	-	-	-	-	-	-	-	-	-
England	Yes	Other (please specify)	Resuscitaion drugs	No	NR	NR	NR	Yes. Please answer all boxes right	Generic	Cheap	Injectable	No	NR	NR	NR	No	NR	NR	NR	No	NR	NR	NR	No	NR	NR	NR	No	NR	NR	NR	No	-	-	-	No	NR	NR	NR	No	NR	NR	NR	No	NR	NR	NR	Yes. Please answer all boxes right	Generic
Portugal	Yes	Life sustaining or life preserving (eg. oncology drugs)	NR	No	NR	NR	NR	Yes. Please answer all boxes right	Generic	Cheap	Oral	No	NR	NR	NR	Yes. Please answer all boxes right	Generic	Cheap	Oral	No	-	-	-	Yes. Please answer all boxes right	Generic	Cheap	Oral	No	NR	NR	NR	Yes. Please answer all boxes right	Generic	Cheap	Injectable	No	NR	NR	NR	No	NR	NR	NR	No	NR	NR	NR	No	NR
Estonia	Yes	Life sustaining or life preserving (eg. oncology drugs)	NR	No	NR	NR	NR	Yes. Please answer all boxes right	Generic	Cheap	Injectable	Yes. Please answer all boxes right	Originator drug	Cheap	Other	No	NR	NR	NR	Yes. Please answer all boxes right	Generic	Cheap	Injectable	No	NR	NR	NR	No	NR	NR	NR	Yes. Please answer all boxes right	Generic	Expensive	Injectable	No	NR	NR	NR	No	NR	NR	NR	No	NR	NR	NR	No	NR
Portugal	Yes	Life sustaining or life preserving (eg. oncology drugs)	NR	Yes. Please answer all boxes right	Originator drug	Cheap	Oral	Yes. Please answer all boxes right	Originator drug	Expensive	Injectable	No	NR	NR	NR	Yes. Please answer all boxes right	Originator drug	Cheap	Oral	No	NR	NR	NR	Yes. Please answer all boxes right	Originator drug	Cheap	Injectable	No	NR	NR	NR	Yes. Please answer all boxes right	Generic	Cheap	Injectable	Yes. Please answer all boxes right	Originator drug	Cheap	Oral	No	NR	NR	NR	No	NR	NR	NR	No	NR
Austria	Yes	Treatment of an acute but short-term illness (eg. an antibiotic)	NR	-	-	-	-	-	-	-	-	-	-	-	-	-	-	-	-	-	-	-	-	-	-	-	-	-	-	-	-	-	-	-	-	-	-	-	-	-	-	-	-	-	-	-	-	-	-
Austria	Yes	Life sustaining or life preserving (eg. oncology drugs)	NR	-	-	-	-	-	-	-	-	-	-	-	-	-	-	-	-	-	-	-	-	-	-	-	-	-	-	-	-	-	-	-	-	-	-	-	-	-	-	-	-	-	-	-	-	-	-
Portugal	Yes	Quality of life (eg. painkiller or antidepressant)	NR	-	-	-	-	-	-	-	-	-	-	-	-	-	-	-	-	-	-	-	-	-	-	-	-	-	-	-	-	-	-	-	-	-	-	-	-	-	-	-	-	-	-	-	-	-	-
Italy	Yes	Treatment of an acute but short-term illness (eg. an antibiotic)	NR	No	NR	NR	NR	No	-	-	-	No	NR	NR	NR	No	NR	NR	NR	Yes. Please answer all boxes right	Generic	Cheap	Oral	No	NR	NR	NR	No	NR	NR	NR	No	-	-	-	No	NR	NR	NR	No	NR	NR	NR	No	NR	NR	NR	No	NR
Belgium	Yes	Life sustaining or life preserving (eg. oncology drugs)	NR	No	NR	NR	NR	No	-	-	-	Yes. Please answer all boxes right	Originator drug	Cheap	Oral	No	NR	NR	NR	No	NR	NR	NR	No	NR	NR	NR	No	NR	NR	NR	Yes. Please answer all boxes right	Originator drug	Expensive	Injectable	No	NR	NR	NR	No	NR	NR	NR	No	NR	NR	NR	Yes. Please answer all boxes right	Originator drug
Slovenia	Yes	Life sustaining or life preserving (eg. oncology drugs)	NR	No	NR	NR	NR	No	-	-	-	Yes. Please answer all boxes right	Generic	Cheap	Injectable	No	NR	NR	NR	No	NR	NR	NR	No	NR	NR	NR	Yes. Please answer all boxes right	Generic	Cheap	Oral	Yes. Please answer all boxes right	Generic	Cheap	Injectable	Yes. Please answer all boxes right	Generic	Cheap	Injectable	No	NR	NR	NR	No	NR	NR	NR	No	NR
Serbia	Yes	Life sustaining or life preserving (eg. oncology drugs)	NR	No	NR	NR	NR	No	-	-	-	No	NR	NR	NR	No	NR	NR	NR	No	NR	NR	NR	No	NR	NR	NR	No	NR	NR	NR	Yes. Please answer all boxes right	Generic	Cheap	Injectable	No	NR	NR	NR	No	NR	NR	NR	No	NR	NR	NR	No	NR
England	Yes	Management of a long-term or chronic health issue but not life sustaining (eg. a drug for managing hypertension or depression)	NR	-	-	-	-	-	-	-	-	-	-	-	-	Yes. Please answer all boxes right	Originator drug	Expensive	Oral	-	-	-	-	-	-	-	-	-	-	-	-	-	-	-	-	Yes. Please answer all boxes right	Originator drug	Expensive	Oral	-	-	-	-	-	-	-	-	-	-
Italy	Yes	Quality of life (eg. painkiller or antidepressant)	NR	No	NR	NR	NR	No	-	-	-	No	NR	NR	NR	No	NR	NR	NR	No	NR	NR	NR	No	NR	NR	NR	No	NR	NR	NR	No	-	-	-	No	NR	NR	NR	Yes. Please answer all boxes right	Generic	Cheap	Oral	No	NR	NR	NR	No	NR
UK	Yes	Management of a long-term or chronic health issue but not life sustaining (eg. a drug for managing hypertension or depression)	NR	-	-	-	-	-	-	-	-	-	-	-	-	Yes. Please answer all boxes right	Generic	Cheap	Oral	-	-	-	-	-	-	-	-	-	-	-	-	-	-	-	-	-	-	-	-	-	-	-	-	-	-	-	-	-	-
Scotland	Yes	Other (please specify)	Hospital has had issues across oncology, hypertension, pain relief, vaccines	No	NR	NR	NR	Yes. Please answer all boxes right	Generic	Cheap	Oral	No	NR	NR	NR	No	NR	NR	NR	Yes. Please answer all boxes right	Generic	Cheap	Oral	Yes. Please answer all boxes right	Generic	Cheap	Oral	No	NR	NR	NR	Yes. Please answer all boxes right	Generic	Expensive	Injectable	No	NR	NR	NR	No	NR	NR	NR	Yes. Please answer all boxes right	Generic	Cheap	Other	No	NR
France	Yes	Management of a long-term or chronic health issue but not life sustaining (eg. a drug for managing hypertension or depression)	NR	-	-	-	-	-	-	-	-	-	-	-	-	Yes. Please answer all boxes right	Originator drug	Cheap	Oral	Yes. Please answer all boxes right	Originator drug	Cheap	Injectable	Yes. Please answer all boxes right	Originator drug	Cheap	Oral	-	-	-	-	-	-	-	-	-	-	-	-	-	-	-	-	-	-	-	-	-	-
UK	No	NR	NR	-	-	-	-	Yes. Please answer all boxes right	Generic	Cheap	Oral	-	-	-	-	-	-	-	-	-	-	-	-	-	-	-	-	-	-	-	-	-	-	-	-	-	-	-	-	-	-	-	-	-	-	-	-	-	-
England	Yes	Life sustaining or life preserving (eg. oncology drugs)	NR	-	-	-	-	-	-	-	-	-	-	-	-	Yes. Please answer all boxes right	Generic	Cheap	Oral	Yes. Please answer all boxes right	Generic	Cheap	Oral	-	-	-	-	-	-	-	-	Yes. Please answer all boxes right	Generic	Expensive	Injectable	-	-	-	-	-	-	-	-	-	-	-	-	-	-
Denmark	Yes	Life sustaining or life preserving (eg. oncology drugs)	NR	No	NR	NR	NR	Yes. Please answer all boxes right	Generic	Cheap	Oral	No	NR	NR	NR	Yes. Please answer all boxes right	Originator drug	Cheap	Oral	Yes. Please answer all boxes right	Originator drug	Cheap	Oral	Yes. Please answer all boxes right	Generic	Expensive	Injectable	Yes. Please answer all boxes right	Originator drug	Cheap	Rectal	Yes. Please answer all boxes right	Originator drug	Expensive	Injectable	Yes. Please answer all boxes right	Originator drug	Expensive	Injectable	No	-	-	-	Yes. Please answer all boxes right	Originator drug	Expensive	Injectable	No	NR
UK	No	NR	NR	-	-	-	-	-	-	-	-	-	-	-	-	-	-	-	-	-	-	-	-	-	-	-	-	-	-	-	-	-	-	-	-	-	-	-	-	-	-	-	-	-	-	-	-	-	-
Cyprus	No	NR	NR	No	NR	NR	NR	No	-	-	-	No	NR	NR	NR	No	NR	NR	NR	No	NR	NR	NR	No	NR	NR	NR	No	NR	NR	NR	No	-	-	-	-	-	-	-	No	NR	NR	NR	No	NR	NR	NR	No	NR
Malta	Yes	Management of a long-term or chronic health issue but not life sustaining (eg. a drug for managing hypertension or depression)	NR	No	NR	NR	NR	No	-	-	-	No	NR	NR	NR	Yes. Please answer all boxes right	Generic	Cheap	Oral	No	NR	NR	NR	Yes. Please answer all boxes right	Generic	Cheap	Oral	No	NR	NR	NR	No	-	-	-	No	NR	NR	NR	Yes. Please answer all boxes right	Generic	Cheap	Oral	No	NR	NR	NR	No	NR
UK	Yes	-	NR	-	-	-	-	-	-	-	-	-	-	-	-	Yes. Please answer all boxes right	Generic	Cheap	-	-	-	-	-	-	-	-	-	-	-	-	-	-	-	-	-	-	-	-	-	-	-	-	-	-	-	-	-	-	-
Bulgaria	Yes	Treatment of an acute but short-term illness (eg. an antibiotic)	NR	Yes. Please answer all boxes right	Originator drug	Expensive	Oral	No	-	-	-	Yes. Please answer all boxes right	Originator drug	Expensive	Oral	No	NR	NR	NR	Yes. Please answer all boxes right	Generic	Cheap	Injectable	No	NR	NR	NR	No	NR	NR	NR	Yes. Please answer all boxes right	Generic	Expensive	Injectable	Yes. Please answer all boxes right	Generic	Cheap	Injectable	No	NR	NR	NR	Yes. Please answer all boxes right	Generic	Expensive	Other	No	NR
Poland	Yes	Treatment of an acute but short-term illness (eg. an antibiotic)	NR	No	NR	NR	NR	No	-	-	-	No	NR	NR	NR	No	NR	NR	NR	Yes. Please answer all boxes right	Generic	Expensive	Injectable	No	NR	NR	NR	Yes. Please answer all boxes right	Generic	Cheap	Oral	No	-	-	-	No	NR	NR	NR	No	NR	NR	NR	No	NR	NR	NR	No	NR
UK	Yes	Management of a long-term or chronic health issue but not life sustaining (eg. a drug for managing hypertension or depression)	NR	Yes. Please answer all boxes right	Generic	Expensive	Oral	No	-	-	-	No	NR	NR	NR	Yes. Please answer all boxes right	Originator drug	Cheap	Oral	Yes. Please answer all boxes right	Generic	Cheap	Oral	No	NR	NR	NR	No	NR	NR	NR	Yes. Please answer all boxes right	Originator drug	Expensive	Injectable	No	NR	NR	NR	No	NR	NR	NR	Yes. Please answer all boxes right	Generic	Cheap	Other	No	NR
France	Yes	Treatment of an acute but short-term illness (eg. an antibiotic)	NR	No	NR	NR	NR	No	-	-	-	No	NR	NR	NR	-	-	-	-	Yes. Please answer all boxes right	Generic	Cheap	Injectable	No	NR	NR	NR	No	NR	NR	NR	No	-	-	-	No	NR	NR	NR	No	NR	NR	NR	No	NR	NR	NR	No	NR
Spain	Yes	Life sustaining or life preserving (eg. oncology drugs)	NR	No	NR	NR	NR	No	-	-	-	No	NR	NR	NR	No	NR	NR	NR	Yes. Please answer all boxes right	Generic	Cheap	Injectable	No	NR	NR	NR	Yes. Please answer all boxes right	Originator drug	Expensive	Other	Yes. Please answer all boxes right	Originator drug	Expensive	Injectable	Yes. Please answer all boxes right	Originator drug	Expensive	Injectable	No	NR	NR	NR	No	NR	NR	NR	No	NR
UK	Yes	Treatment of an acute but short-term illness (eg. an antibiotic)	NR	-	-	-	-	-	-	-	-	-	-	-	-	-	-	-	-	-	-	-	-	-	-	-	-	-	-	-	-	-	-	-	-	-	-	-	-	-	-	-	-	-	-	-	-	-	-
UK	Yes	Management of a long-term or chronic health issue but not life sustaining (eg. a drug for managing hypertension or depression)	NR	Yes. Please answer all boxes right	Generic	Cheap	Oral	-	-	-	-	-	-	-	-	Yes. Please answer all boxes right	Generic	Cheap	Oral	-	-	-	-	-	-	-	-	Yes. Please answer all boxes right	Generic	Cheap	Oral	-	-	-	-	Yes. Please answer all boxes right	Generic	Cheap	Oral	-	-	-	-	-	-	-	-	-	-
England	Yes	Treatment of an acute but short-term illness (eg. an antibiotic)	NR	-	-	-	-	-	-	-	-	-	-	-	-	-	-	-	-	Yes. Please answer all boxes right	Originator drug	Expensive	Oral	-	-	-	-	-	-	-	-	-	-	-	-	-	-	-	-	-	-	-	-	-	-	-	-	-	-
England	No	NR	NR	No	NR	NR	NR	Yes. Please answer all boxes right	Generic	Cheap	Oral	No	NR	NR	NR	Yes. Please answer all boxes right	Originator drug	Cheap	Injectable	Yes. Please answer all boxes right	Generic	Cheap	Oral	No	NR	NR	NR	No	NR	NR	NR	No	-	-	-	No	NR	NR	NR	Yes. Please answer all boxes right	Generic	Cheap	Oral	No	NR	NR	NR	No	NR
Portugal	Yes	Life sustaining or life preserving (eg. oncology drugs)	NR	-	-	-	-	Yes. Please answer all boxes right	Originator drug	Cheap	Injectable	-	-	-	-	-	-	-	-	-	-	-	-	-	-	-	-	-	-	-	-	-	-	-	-	-	-	-	-	-	-	-	-	-	-	-	-	-	-
Scotland	Yes	Other (please specify)	neuromuscular blockers	-	-	-	-	-	-	-	-	-	-	-	-	-	-	-	-	-	-	-	-	-	-	-	-	-	-	-	-	-	-	-	-	-	-	-	-	-	-	-	-	-	-	-	-	-	-
England	No	NR	NR	-	-	-	-	-	-	-	-	-	-	-	-	-	-	-	-	-	-	-	-	-	-	-	-	-	-	-	-	-	-	-	-	-	-	-	-	-	-	-	-	-	-	-	-	-	-
England	Yes	Other (please specify)	Dermatology items such as coal tar, etc.	No	NR	NR	NR	No	-	-	-	No	NR	NR	NR	No	NR	NR	NR	No	NR	NR	NR	No	NR	NR	NR	No	NR	NR	NR	No	-	-	-	No	-	-	-	No	NR	NR	NR	Yes. Please answer all boxes right	Generic	Cheap	Other	No	NR
Germany	Yes	Preventive (eg. an inoculation or birth control product)	NR	No	NR	NR	NR	Yes. Please answer all boxes right	Generic	Cheap	Oral	No	NR	NR	NR	No	NR	NR	NR	Yes. Please answer all boxes right	Generic	Cheap	Injectable	-	-	-	-	-	-	-	-	-	-	-	-	-	-	-	-	-	-	-	-	-	-	-	-	-	-
UK	Yes	Quality of life (eg. painkiller or antidepressant)	NR	No	NR	NR	NR	No	-	-	-	No	NR	NR	NR	No	NR	NR	NR	No	NR	NR	NR	No	NR	NR	NR	No	NR	NR	NR	No	-	-	-	No	-	-	-	No	NR	NR	NR	No	NR	NR	NR	No	NR
UK	Yes	Management of a long-term or chronic health issue but not life sustaining (eg. a drug for managing hypertension or depression)	NR	No	NR	NR	NR	No	-	-	-	No	NR	NR	NR	Yes. Please answer all boxes right	Originator drug	Expensive	Oral	No	NR	NR	NR	No	NR	NR	NR	No	NR	NR	NR	No	-	-	-	No	-	-	-	No	NR	NR	NR	No	NR	NR	NR	No	NR
Scotland	No	NR	NR	Yes. Please answer all boxes right	Generic	Cheap	Oral	Yes. Please answer all boxes right	Generic	Cheap	Oral	No	NR	NR	NR	Yes. Please answer all boxes right	Generic	Cheap	Oral	No	NR	NR	NR	Yes. Please answer all boxes right	Generic	Cheap	Oral	Yes. Please answer all boxes right	Generic	Cheap	Oral	Yes. Please answer all boxes right	Originator drug	Expensive	Injectable	Yes. Please answer all boxes right	Generic	Cheap	Oral	Yes. Please answer all boxes right	Generic	Cheap	Oral	No	NR	NR	NR	No	NR
Spain	Yes	Management of a long-term or chronic health issue but not life sustaining (eg. a drug for managing hypertension or depression)	NR	-	-	-	-	-	-	-	-	Yes. Please answer all boxes right	Originator drug	Expensive	Other	-	-	-	-	-	-	-	-	No	NR	NR	NR	-	-	-	-	Yes. Please answer all boxes right	Originator drug	Expensive	Injectable	-	-	-	-	-	-	-	-	-	-	-	-	-	-
UK	Yes	Management of a long-term or chronic health issue but not life sustaining (eg. a drug for managing hypertension or depression)	NR	No	NR	NR	NR	Yes. Please answer all boxes right	Generic	Cheap	Oral	No	NR	NR	NR	Yes. Please answer all boxes right	Originator drug	Expensive	Oral	No	NR	NR	NR	No	NR	NR	NR	No	NR	NR	NR	No	-	-	-	No	-	-	-	No	NR	NR	NR	Yes. Please answer all boxes right	Generic	Cheap	Other	No	NR
Portugal	Yes	Management of a long-term or chronic health issue but not life sustaining (eg. a drug for managing hypertension or depression)	NR	Yes. Please answer all boxes right	Generic	Cheap	Oral	-	-	-	-	-	-	-	-	-	-	-	-	-	-	-	-	-	-	-	-	-	-	-	-	-	-	-	-	-	-	-	-	-	-	-	-	-	-	-	-	-	-
Spain	No	NR	NR	No	NR	NR	NR	Yes. Please answer all boxes right	Generic	Cheap	Injectable	-	-	-	-	Yes. Please answer all boxes right	Originator drug	Cheap	Oral	Yes. Please answer all boxes right	Originator drug	Cheap	Injectable	-	-	-	-	-	-	-	-	Yes. Please answer all boxes right	Generic	Cheap	Oral	-	-	-	-	-	-	-	-	-	-	-	-	-	-
France	Yes	Life sustaining or life preserving (eg. oncology drugs)	NR	-	-	-	-	-	-	-	-	-	-	-	-	-	-	-	-	Yes. Please answer all boxes right	Generic	Cheap	Injectable	-	-	-	-	-	-	-	-	Yes. Please answer all boxes right	Generic	Cheap	Injectable	-	-	-	-	-	-	-	-	-	-	-	-	-	-
Denmark	Yes	Life sustaining or life preserving (eg. oncology drugs)	NR	No	NR	NR	NR	No	-	-	-	No	NR	NR	NR	No	NR	NR	NR	Yes. Please answer all boxes right	Generic	Expensive	Injectable	No	NR	NR	NR	No	NR	NR	NR	Yes. Please answer all boxes right	Generic	Expensive	Injectable	No	-	-	-	No	NR	NR	NR	No	NR	NR	NR	No	NR
UK	Yes	Treatment of an acute but short-term illness (eg. an antibiotic)	NR	No	NR	NR	NR	No	-	-	-	No	NR	NR	NR	Yes. Please answer all boxes right	Originator drug	Cheap	Injectable	Yes. Please answer all boxes right	Generic	Cheap	Injectable	No	NR	NR	NR	No	NR	NR	NR	No	-	-	-	No	-	-	-	No	NR	NR	NR	No	NR	NR	NR	No	NR
UK	Yes	Management of a long-term or chronic health issue but not life sustaining (eg. a drug for managing hypertension or depression)	NR	-	-	-	-	-	-	-	-	-	-	-	-	Yes. Please answer all boxes right	Generic	Cheap	Oral	-	-	-	-	-	-	-	-	-	-	-	-	-	-	-	-	-	-	-	-	-	-	-	-	-	-	-	-	-	-
Ireland	No	NR	NR	-	-	-	-	-	-	-	-	-	-	-	-	-	-	-	-	-	-	-	-	-	-	-	-	-	-	-	-	Yes. Please answer all boxes right	Generic	Cheap	Injectable	-	-	-	-	-	-	-	-	-	-	-	-	-	-
Malta	Yes	Management of a long-term or chronic health issue but not life sustaining (eg. a drug for managing hypertension or depression)	NR	Yes. Please answer all boxes right	Generic	-	Injectable	Yes. Please answer all boxes right	Generic	Expensive	Oral	Yes. Please answer all boxes right	Generic	Expensive	Other	No	NR	NR	NR	Yes. Please answer all boxes right	Generic	Expensive	Injectable	Yes. Please answer all boxes right	Generic	-	-	No	NR	NR	NR	Yes. Please answer all boxes right	Generic	Expensive	Oral	Yes. Please answer all boxes right	Originator drug	Expensive	Injectable	No	NR	NR	NR	No	NR	NR	NR	No	NR
The Netherlands	Yes	Treatment of an acute but short-term illness (eg. an antibiotic)	NR	-	-	-	-	-	-	-	-	-	-	-	-	-	-	-	-	-	-	-	-	-	-	-	-	-	-	-	-	-	-	-	-	-	-	-	-	-	-	-	-	-	-	-	-	-	-
Hungary	Yes	Life sustaining or life preserving (eg. oncology drugs)	NR	-	-	-	-	-	-	-	-	-	-	-	-	-	-	-	-	Yes. Please answer all boxes right	Generic	Cheap	Injectable	-	-	-	-	-	-	-	-	Yes. Please answer all boxes right	Generic	Cheap	Injectable	-	-	-	-	-	-	-	-	-	-	-	-	-	-
Ireland	Yes	Life sustaining or life preserving (eg. oncology drugs)	NR	No	NR	NR	NR	No	-	-	-	No	NR	NR	NR	No	NR	NR	NR	Yes. Please answer all boxes right	Originator drug	Cheap	Injectable	No	NR	NR	NR	No	NR	NR	NR	Yes. Please answer all boxes right	Generic	Cheap	Injectable	No	-	-	-	No	NR	NR	NR	Yes. Please answer all boxes right	Originator drug	Cheap	Other	No	NR
Norway	Yes	Life sustaining or life preserving (eg. oncology drugs)	NR	No	NR	NR	NR	No	-	-	-	No	NR	NR	NR	No	NR	NR	NR	Yes. Please answer all boxes right	Originator drug	Cheap	Oral	No	NR	NR	NR	No	NR	NR	NR	Yes. Please answer all boxes right	Originator drug	Cheap	Injectable	Yes. Please answer all boxes right	Originator drug	Cheap	Injectable	Yes. Please answer all boxes right	Generic	Cheap	Oral	No	NR	NR	NR	No	NR
Germany	Yes	Life sustaining or life preserving (eg. oncology drugs)	NR	No	NR	NR	NR	No	-	-	-	No	NR	NR	NR	No	NR	NR	NR	Yes. Please answer all boxes right	Originator drug	Expensive	Injectable	No	NR	NR	NR	No	NR	NR	NR	Yes. Please answer all boxes right	Originator drug	Expensive	Oral	No	-	-	-	No	NR	NR	NR	No	NR	NR	NR	-	-
Poland	Yes	Life sustaining or life preserving (eg. oncology drugs)	NR	-	-	-	-	-	-	-	-	-	-	-	-	-	-	-	-	-	-	-	-	-	-	-	-	-	-	-	-	Yes. Please answer all boxes right	Generic	Cheap	Injectable	-	-	-	-	-	-	-	-	-	-	-	-	-	-
England	Yes	Quality of life (eg. painkiller or antidepressant)	NR	No	NR	NR	NR	Yes. Please answer all boxes right	Generic	Cheap	Injectable	No	NR	NR	NR	Yes. Please answer all boxes right	Originator drug	Expensive	Injectable	Yes. Please answer all boxes right	Generic	Cheap	Injectable	Yes. Please answer all boxes right	Originator drug	Cheap	Injectable	Yes. Please answer all boxes right	Originator drug	Expensive	Oral	No	-	-	-	No	-	-	-	Yes. Please answer all boxes right	Generic	Cheap	Oral	Yes. Please answer all boxes right	Generic	Cheap	Other	Yes. Please answer all boxes right	Originator drug
Belgium	No	NR	NR	-	-	-	-	-	-	-	-	-	-	-	-	-	-	-	-	-	-	-	-	-	-	-	-	-	-	-	-	-	-	-	-	-	-	-	-	-	-	-	-	-	-	-	-	-	-
Slovakia	Yes	Life sustaining or life preserving (eg. oncology drugs)	NR	-	-	-	-	-	-	-	-	Yes. Please answer all boxes right	Generic	Cheap	Injectable	-	-	-	-	Yes. Please answer all boxes right	Originator drug	Expensive	Injectable	-	-	-	-	-	-	-	-	Yes. Please answer all boxes right	Generic	Cheap	Injectable	Yes. Please answer all boxes right	Originator drug	Cheap	Injectable	-	-	-	-	-	-	-	-	-	-
Norway	No	NR	NR	-	-	-	-	-	-	-	-	-	-	-	-	-	-	-	-	-	-	-	-	-	-	-	-	-	-	-	-	-	-	-	-	-	-	-	-	-	-	-	-	-	-	-	-	-	-
UK	No	NR	NR	-	-	-	-	-	-	-	-	-	-	-	-	Yes. Please answer all boxes right	Generic	Cheap	Injectable	-	-	-	-	-	-	-	-	-	-	-	-	-	-	-	-	-	-	-	-	-	-	-	-	-	-	-	-	-	-
Belgium	Yes	Management of a long-term or chronic health issue but not life sustaining (eg. a drug for managing hypertension or depression)	NR	No	NR	NR	NR	No	-	-	-	-	-	-	-	Yes. Please answer all boxes right	Generic	Cheap	Injectable	No	NR	NR	NR	No	NR	NR	NR	No	NR	NR	NR	No	-	-	-	No	-	-	-	No	NR	NR	NR	No	NR	NR	NR	No	NR
The Netherlands	Yes	Management of a long-term or chronic health issue but not life sustaining (eg. a drug for managing hypertension or depression)	NR	No	NR	NR	NR	Yes. Please answer all boxes right	Generic	Cheap	Injectable	-	-	-	-	-	-	-	-	-	-	-	-	-	-	-	-	-	-	-	-	-	-	-	-	-	-	-	-	-	-	-	-	-	-	-	-	-	-
Czech Republic	Yes	Life sustaining or life preserving (eg. oncology drugs)	NR	No	NR	NR	NR	No	-	-	-	No	NR	NR	NR	No	NR	NR	NR	Yes. Please answer all boxes right	Generic	Cheap	Injectable	No	NR	NR	NR	No	NR	NR	NR	Yes. Please answer all boxes right	Generic	Cheap	Injectable	No	-	-	-	No	NR	NR	NR	No	NR	NR	NR	No	NR
Spain	No	NR	NR	No	NR	NR	NR	No	-	-	-	-	-	-	-	No	NR	NR	NR	Yes. Please answer all boxes right	Generic	Cheap	Injectable	No	NR	NR	NR	-	-	-	-	Yes. Please answer all boxes right	Generic	Cheap	Injectable	No	-	-	-	No	NR	NR	NR	No	NR	NR	NR	No	NR
UK	No	NR	NR	No	NR	NR	NR	No	-	-	-	No	NR	NR	NR	No	NR	NR	NR	Yes. Please answer all boxes right	Originator drug	Expensive	Injectable	No	NR	NR	NR	No	NR	NR	NR	Yes. Please answer all boxes right	Originator drug	Expensive	Injectable	No	-	-	-	No	NR	NR	NR	No	NR	NR	NR	Yes. Please answer all boxes right	Originator drug
Ireland	No	NR	NR	No	NR	NR	NR	No	-	-	-	No	NR	NR	NR	No	NR	NR	NR	Yes. Please answer all boxes right	Originator drug	Expensive	Injectable	No	NR	NR	NR	No	NR	NR	NR	No	-	-	-	No	-	-	-	No	NR	NR	NR	No	NR	NR	NR	Yes. Please answer all boxes right	Originator drug
Italy	Yes	Other (please specify)	Antihistamine	Yes. Please answer all boxes right	-	-	-	No	-	-	-	No	NR	NR	NR	No	NR	NR	NR	Yes. Please answer all boxes right	Originator drug	Cheap	Injectable	No	NR	NR	NR	No	NR	NR	NR	No	-	-	-	Yes. Please answer all boxes right	Originator drug	Expensive	Injectable	No	NR	NR	NR	No	NR	NR	NR	No	NR
Germany	Yes	Life sustaining or life preserving (eg. oncology drugs)	NR	No	NR	NR	NR	Yes. Please answer all boxes right	Originator drug	Expensive	Oral	No	NR	NR	NR	Yes. Please answer all boxes right	Originator drug	Expensive	Injectable	Yes. Please answer all boxes right	Generic	Cheap	Injectable	No	NR	NR	NR	No	NR	NR	NR	Yes. Please answer all boxes right	Generic	Cheap	Injectable	No	-	-	-	No	NR	NR	NR	Yes. Please answer all boxes right	Originator drug	Cheap	Other	No	-
Croatia	Yes	Life sustaining or life preserving (eg. oncology drugs)	NR	No	NR	NR	NR	No	-	-	-	No	NR	NR	NR	No	NR	NR	NR	No	NR	NR	NR	No	NR	NR	NR	No	NR	NR	NR	Yes. Please answer all boxes right	Generic	Cheap	Injectable	No	-	-	-	No	NR	NR	NR	No	NR	NR	NR	No	-
Belgium	No	NR	NR	No	-	NR	NR	No	-	-	-	No	NR	NR	NR	No	NR	NR	NR	No	NR	NR	NR	No	NR	NR	NR	No	NR	NR	NR	No	-	-	-	No	-	-	-	No	NR	NR	NR	No	NR	NR	NR	No	-
[truncated: 87 more columns]
